# Supplementary material for: Whole Transcriptome Profiling of Adrenocortical Tumors Using Formalin-Fixed Paraffin-Embedded Samples
Source: Front Endocrinol (Lausanne). 2022 Feb 3;13:808331. doi: 10.3389/fendo.2022.808331 (PMC8850780; doi:10.3389/fendo.2022.808331)
Supplement: Supplementary file 4 [file Table_1.xlsx]

## Sheet: Supplementary Table 1
Supplementary Table 1. Summary of samples
Sample ID	Patient	Age at surgery	Sex	Hormone levels								Clinical diagnosis	Operation date	Tumor size (cm)	Tumor type	RNA extraction date	Storage type	RNA quality			Gene expression		Mapping statistics
				PAC (pg/mL)	PRA (ng/mL/hr)	Cortisol (µg/dL)	ACTH(pg/mL)	DHEA-S (µg/dL)	Post 1 mg DST Cortisol (µg/dL)	Midnight cortisol (µg/dL)	Urine free cortisol (µg/day)							RNA concentration (ng/μL)	RIN	DV200 (%)	nCount	nGene	Raw reads	Paired, mapped pairs %	Paired, broken pairs %	Paired, not mapped %
FFPE_ACC_1	ACC_1	71	F	36	0.2	4.9	15.9	15	1.2	-	96.2	Adrenocortical carcinoma	2017-07-05	10	Adrenocortical carcinoma	2021-02-08	FFPE	26.8	2.5	29	2618643	16390	35785070	76.6	14.8	8.7
Fresh_ACC_1																2021-05-06	Fresh frozen	401.3	8.3	68	5632981	17349	34810538	84.2	11	4.8
FFPE_ACC_2	ACC_2	69	M	68.1	2.8	23.1	88.1	126	3.6	7.7	68.1		2020-04-22	6.6		2021-02-08	FFPE	59	2.1	43	4115190	19093	31721308	75.4	16.7	7.9
Fresh_ACC_2																2021-05-06	Fresh frozen	600.5	7.9	73	6441021	18175	34280096	88.4	8.3	3.3
FFPE_ACC_3	ACC_3	64	F	635	0.5	16.6	6.7	200	17	-	536		2018-09-12	8.5		2021-02-08	FFPE	17.1	2.4	44	2906827	18066	36897442	84.3	11.9	3.8
Fresh_ACC_3																2021-05-06	Fresh frozen	168.9	8.4	77	4666378	18460	34332534	87.6	10.6	1.8
FFPE_APA_1	APA_1	37	F	901.5	0.2	13.5	36.5	219	0.5	1.1	40.6	Primary aldosteronism	2020-03-18	1.0	Aldosterone producing adenoma	2021-02-08	FFPE	48.8	1.9	59	2876936	18068	23969332	88.6	8.9	2.5
Fresh_APA_1																2021-05-06	Fresh frozen	531.7	8.7	77	5652192	18247	34852412	87.8	9.6	2.6
FFPE_APA_2	APA_2	20	M	753.6	0.2	19.9	20.7	190	2.5	3.6	32.7		2019-04-03	2.0		2021-02-08	FFPE	16.2	2.3	46	3219663	18154	33154728	87	9.7	3.3
Fresh_APA_2																2021-05-06	Fresh frozen	699.6	7.6	69	4754803	17830	33754098	88.7	9.7	1.6
FFPE_APA_3	APA_3	47	M	819.1	0.2	12.3	94.1	171	1.1	7.5	81.2		2020-03-05	2.4		2021-02-08	FFPE	13.2	2.4	55	3924449	18452	33189214	87.9	9	3.1
Fresh_APA_3																2021-05-06	Fresh frozen	367.9	7.3	62	3877949	17909	28078008	88.1	9.8	2
FFPE_CPA_1	CPA_1	51	M	197.4	6.4	16.7	1.7	103	16.7	16.2	453	Cushing's syndrome	2020-07-08	4.0	Cortisol producing adenoma	2021-02-08	FFPE	35.9	2.3	27	3294909	17993	28793862	76.3	16.4	7.4
Fresh_CPA_1																2021-05-06	Fresh frozen	149.8	6.8	62	4659268	18125	32461006	88.9	9.3	1.9
FFPE_CPA_2	CPA_2	60	F	75.8	0.2	14.6	1.6	21	13	13.7	76		2020-08-12	2.2		2021-02-08	FFPE	59.4	1.9	68	4129499	18342	31855074	84.6	12.5	3
Fresh_CPA_2																2021-05-06	Fresh frozen	549.1	8.7	72	5758201	17605	29899758	89.5	8.2	2.3
FFPE_CPA_3	CPA_3	42	F	146.7	1.1	19.2	1.3	20	19.9	21.2	429		2019-01-21	3.5		2021-02-08	FFPE	47.3	2.2	57	5096115	18884	41503958	85.2	11.5	3.3
Fresh_CPA_3																2021-05-06	Fresh frozen	712	7.4	79	4755910	18312	33549260	85.8	11.7	2.6
Abbreviations RIN; RNA integrity number DV200; percentage of RNA fragments of 200 nucleotides or more nCount; the number of mapped reads nGene; the number of unique genes detected. PAC; plasma aldosterone concentration PRA; plasma renin activity DHEA-S; dehydroepiandrosterone sufate
