# Supplementary material for: Whole Transcriptome Profiling of Adrenocortical Tumors Using Formalin-Fixed Paraffin-Embedded Samples
Source: Front Endocrinol (Lausanne). 2022 Feb 3;13:808331. doi: 10.3389/fendo.2022.808331 (PMC8850780; doi:10.3389/fendo.2022.808331)
Supplement: Supplementary file 5 [file Table_2.xlsx]

## Sheet: Supplementary Table 2
Supplementary Table 2. Differential expression analysis between ACC and APA-CPA
The higher the logFC, the higher the expression in ACC than APA-CPA
FFPE samples				Fresh frozen samples
gene	logFC	adj.P		gene	logFC	adj.P
MMP16	5.02433	0.00927677		KIAA1549L	5.61776	0.000665917
KIAA1549L	4.96568	0.00688025		SPP1	5.10893	0.0297754
AMH	4.67025	0.0132596		MMP16	5.01443	0.0197715
TPBG	4.49851	0.000922638		HMGA2	4.77224	0.0400008
CDK1	4.30359	0.00370911		TPBG	4.68199	0.00370719
ANLN	4.28415	0.012844		ASPM	4.65284	0.0147231
ASPM	4.28007	0.00564892		NEFL	4.64623	0.038437
FOXM1	4.25773	0.00693328		TOP2A	4.57295	0.0230732
PKMYT1	4.17482	0.0109762		CDK1	4.55739	0.0177139
ESPL1	4.14308	0.0276471		PBK	4.51608	0.0119378
NCAPG	4.1282	0.00821478		SLC44A5	4.48951	0.0433082
IQGAP3	4.1261	0.0427887		CCNB2	4.48568	0.00508969
ISM1	4.03164	0.0388215		RRM2	4.43772	0.0428825
RRM2	4.0162	0.0136982		ANLN	4.43719	0.0399043
MKI67	3.98383	0.0118628		SCN2A	4.37041	0.0129559
OSBPL6	3.97052	0.021236		RP11-438N16.1	4.31177	0.0202848
IGHM	3.92472	0.0348426		UBE2C	4.24283	0.0206452
ELOVL4	3.91311	0.00692356		MELK	4.21349	0.0278982
LINGO1	3.90924	0.00688025		ELOVL4	4.16656	0.00987446
HMGA2	3.89552	0.0333727		ULBP2	4.1459	0.0128848
HJURP	3.85999	0.0370409		NCAPG	4.13116	0.0100703
LINC01021	3.8558	0.0266513		DEPDC1B	4.10989	0.00781743
CENPF	3.84005	0.00553548		DIAPH3	4.09818	0.0265659
DTL	3.76874	0.0187102		CDCA2	4.0465	0.0433826
KIF14	3.7681	0.00571302		KIAA0101	4.00571	0.00928341
CASC5	3.74998	0.0118628		FOXM1	3.99404	0.0113879
CCNB2	3.71693	0.0125658		PKMYT1	3.95268	0.00729796
TOP2A	3.70665	0.00692356		MKI67	3.92394	0.0362663
KIF20A	3.66963	0.043974		DTL	3.90606	0.0276868
TPX2	3.66902	0.0266362		IDO1	3.88958	0.0320856
DEPDC1	3.58109	0.0151766		NELL2	3.87814	0.0172197
ARNTL2	3.57763	0.0414161		PCDHB6	3.87782	0.00578875
LINC00319	3.55903	0.0132902		DPY19L2P1	3.87516	0.00729796
EPHA3	3.55895	0.042296		TPX2	3.85035	0.0216295
TROAP	3.55706	0.0170374		IL1RAPL1	3.84831	0.00508969
RHPN2	3.55605	0.00881148		RPL39L	3.84421	0.0143664
DPF1	3.5115	0.0106004		RTKN2	3.78002	0.0341476
FAM81A	3.50618	0.0173324		MCM10	3.75351	0.0377149
KIF4A	3.50142	0.0427599		SHCBP1	3.74214	0.0433046
SPC24	3.45879	0.0299152		LMNB1	3.63108	0.0195213
KIF18B	3.42221	0.0406929		RHPN2	3.60855	0.00556998
PPFIA4	3.41689	0.00448135		KIF18A	3.59796	0.0266275
SHCBP1	3.41561	0.0189203		PTTG1	3.54968	0.0398911
KIAA0101	3.41106	0.0118628		BUB1	3.52848	0.0470518
KCNG1	3.38388	0.00889815		ENC1	3.49446	0.0152146
SRCIN1	3.38237	0.0487689		FAM83D	3.4717	0.0469544
DLGAP5	3.35078	0.0322846		SLC26A4	3.45368	0.0244667
TMSB15B	3.3463	0.00343302		KIFC1	3.43805	0.0387764
NTM	3.34582	0.0465885		PCDHB5	3.38382	0.00993556
DEPDC1B	3.33808	0.0142668		ADAMTS6	3.37364	0.0470518
EXO1	3.28293	0.0261382		CASC5	3.36896	0.0433082
CENPI	3.28042	0.0267467		KIF14	3.34459	0.0481868
NEK2	3.27833	0.0289974		BUB1B	3.3393	0.0433046
GJC1	3.26557	0.00140993		CENPF	3.29788	0.0278982
POLQ	3.25609	0.0322846		ANKRD18A_2	3.28291	0.029019
LINC00511	3.25251	0.0109762		CCNB1	3.27881	0.0311991
KIF15	3.23876	0.0197187		CCNA2	3.27699	0.0332911
CREG2	3.20928	0.00688025		CENPK	3.26032	0.0214309
CDCA7	3.20687	0.0498389		TOX2	3.25	0.0335744
BUB1	3.19777	0.0310153		KIF11	3.23154	0.0245379
CKAP2L	3.15877	0.0172104		FAXC	3.23005	0.041095
KREMEN2	3.14833	0.0144626		RP11-453F18__B.1	3.07568	0.0141561
STC1	3.14191	0.0284152		GJC1	3.02981	0.0270542
CCDC150	3.07209	0.0282839		CDC25C	3.02681	0.0332911
ARHGAP11A	3.07067	0.021683		TNFSF9	3.01968	0.0405538
EREG	3.06324	0.0438918		TMSB15B	2.99621	0.0141561
PCDHGA1	3.05541	0.0137592		RAD51AP1	2.98258	0.030135
DIAPH3	3.05534	0.0190499		SRCRB4D	2.97201	0.0483538
CENPK	3.0381	0.0142668		H2AFY2	2.96736	0.0244667
RTKN2	3.02692	0.0300359		SPC24	2.96731	0.0483568
TNFSF9	3.00447	0.0427599		NEIL3	2.9129	0.0469714
ADAMTS6	2.98017	0.015493		LIN7A	2.90102	0.0195213
CT55	2.95957	0.0180111		HELLS	2.87315	0.0147231
PCDHB6	2.95422	0.0131439		WDR62	2.86863	0.0443197
PHACTR1	2.95377	0.0106004		CHAF1B	2.85099	0.038437
ZNF367	2.93258	0.0240673		ASF1B	2.84339	0.0243113
CBX2	2.93242	0.0142668		PCDHB17	2.83212	0.00796149
LMNB1	2.92548	0.0280997		MAD2L1	2.8249	0.00863551
KIF11	2.92489	0.0087261		GPR137C	2.78498	0.00940391
GINS2	2.91294	0.0390549		CENPH	2.78255	0.041095
CXCL3	2.9111	0.042296		BRIP1	2.77861	0.0147701
CDH6	2.86474	0.0183134		PLEKHG4	2.77504	0.0177139
BRCA2	2.8501	0.0208843		GINS1	2.75939	0.041095
CCNA2	2.84079	0.0332656		KCNG1	2.75187	0.0483568
HELLS	2.83712	0.0125635		TUBB2A	2.74899	0.0301756
CORO2A	2.83432	0.0364911		PPFIA4	2.73774	0.0266275
DPY19L2P1	2.81097	0.0423704		GGH	2.7327	0.00781743
ABRACL	2.79142	0.0299152		CTNNA3	2.71903	0.0193231
TCF19	2.78945	0.0378799		CENPE	2.70781	0.0490861
HEY1	2.78628	0.0127972		SCN8A	2.65378	0.0391722
KCNE4	2.74608	0.0427887		GPRIN1	2.64719	0.0417509
ACAN	2.74054	0.0333727		CECR2	2.63837	0.0320123
ZDHHC23	2.7401	0.0151766		ABRACL	2.62183	0.0296887
CDC25C	2.73499	0.0310133		MBOAT2	2.60914	0.00658299
BRIP1	2.72621	0.0142668		FANCD2	2.58562	0.0377149
PCDHB17	2.71373	0.0158062		MYBL1	2.58013	0.0147231
MGAT5B	2.70659	0.0198315		PRC1	2.57902	0.0438669
NXPH4	2.70551	0.0382821		GATA2	2.57595	0.0144048
CLMN	2.68453	0.000888939		PTMS	2.56526	0.0218435
RECQL4	2.67807	0.0470407		PPDPF	2.56479	0.0341533
RP11-453F18__B.1	2.67422	0.0411059		GSTO2	2.55701	0.0323866
CDC6	2.66967	0.0449222		CORO2A	2.53111	0.0335849
KIF18A	2.65396	0.0322846		IL17RD	2.52709	0.0266275
CHAC1	2.6351	0.0261382		RECQL4	2.52121	0.044981
PCDHB5	2.63149	0.0344541		PCDHB16	2.52065	0.0446967
HAS1	2.62471	0.0399064		CRNDE	2.51791	0.0311991
TUBB2B	2.61863	0.0427887		TWIST1	2.50944	0.0385852
IGHV3-33	2.59668	0.0388215		ZDHHC23	2.50942	0.0244667
CHST2	2.59099	0.00688025		FABP5	2.4825	0.0442638
CTD-3088G3.8	2.58527	0.0350611		CDH18	2.46633	0.0393024
ENC1	2.58447	0.0416243		FAM81A	2.45263	0.0416039
LRFN1	2.56823	0.0409448		CBX2	2.44574	0.0154483
SGOL1	2.56663	0.0363921		SMOX	2.42228	0.0244667
CENPU	2.55903	0.0433545		SLC9C2	2.41556	0.0319847
SCN8A	2.55796	0.0330044		UBE2S	2.38445	0.0150299
PCDHB12	2.54294	0.0344431		FAM171A1	2.37728	0.030135
SLC25A43	2.51323	0.0179703		FANCB	2.36953	0.00900094
CLDN15	2.50007	0.0259762		CLMN	2.36264	0.0443197
PCDHB16	2.49778	0.0322846		MPP2	2.35739	0.0359346
RACGAP1	2.48126	0.0312683		FANCI	2.34298	0.0266275
XRCC2	2.47732	0.0130549		GPX8	2.32809	0.0131288
C19orf57	2.45795	0.0499749		IDH2	2.31319	0.0131398
CENPE	2.44957	0.0299152		SEL1L3	2.30256	0.0266081
CRNDE	2.4327	0.0278802		KIF20B	2.27334	0.0258193
POSTN	2.40911	0.0340788		RNASEH2A	2.25873	0.027516
ASF1B	2.40729	0.0395631		CACNB3	2.22994	0.0311991
MBOAT2	2.40296	0.00718803		MND1	2.20998	0.0230732
TSPAN5	2.39869	0.0173324		ATAD2	2.20691	0.0214309
SPEG	2.39793	0.0453648		LRP12	2.2055	0.00781743
TIGIT	2.3818	0.0470407		HSPB1	2.20494	0.031633
LPAR2	2.37275	0.0404606		RP11-423H2.1	2.19605	0.030135
GPX8	2.33605	0.0350561		SMC4	2.19079	0.0486831
KIF23	2.31623	0.0431246		C19orf48	2.1847	0.0339017
MECOM	2.3069	0.0248979		GAS2L3	2.18057	0.0266275
GAS2L3	2.285	0.0187172		P4HA2	2.17284	0.0433082
LIN7A	2.28001	0.0349547		KIAA1524	2.17137	0.0345689
LINC00313	2.27283	0.0492348		RAD54B	2.16572	0.0239273
MAGED4	2.26779	0.0323703		BCAS4	2.15986	0.0211299
PCDHB2	2.26509	0.0349375		RMI2	2.15435	0.045085
CACNB3	2.2616	0.0158062		AP1S1	2.15392	0.00781743
MYBL1	2.25823	0.0419304		MYO10	2.12311	0.0119378
ASGR1	2.25381	0.0318445		RADIL	2.11885	0.0452577
FANCI	2.24938	0.0131439		TMEM54	2.11726	0.0230818
ZWILCH	2.24579	0.0369285		SNAI2	2.08541	0.00878499
ANKRD36BP2	2.24265	0.0420439		PCDHB8	2.04788	0.0391722
GSDMB	2.24237	0.00692356		SPRED3	2.04421	0.0268582
PFKFB4	2.21825	0.0307926		RHPN1	2.03337	0.0300646
H2AFY2	2.19962	0.0418001		MSX1	2.02054	0.030135
IL17RD	2.16408	0.0282078		LRRK2	-2.02236	0.031633
TWIST1	2.12279	0.0395631		MYO7A	-2.04219	0.0230997
CENPH	2.12193	0.0494962		PC	-2.04565	0.0100703
MAD2L1	2.12055	0.0322846		C1orf213	-2.05398	0.0319847
PCDHB8	2.12019	0.04342		ALAD	-2.06536	0.0148751
CERCAM	2.09886	0.0457178		MAP3K5	-2.06687	0.0166248
FER1L4	2.09654	0.015261		ZNF774	-2.07346	0.0437524
CDYL2	2.09029	0.0134564		DAK	-2.085	0.00993556
LRP12	2.08791	0.00717824		GLI1	-2.10171	0.0185379
KIF20B	2.08333	0.0102506		ATP8A1	-2.11563	0.00953982
PDLIM3	2.06837	0.0218729		TCF21	-2.12302	0.0433082
SMOX	2.02477	0.0158062		FOSL2	-2.1271	0.0266081
PARPBP	2.02231	0.0466037		LDLRAD4	-2.15106	0.0266275
LACTB2	-2.00289	0.0136636		FMO5	-2.16182	0.0416398
ACAT1	-2.00956	0.00526928		ERV3-1	-2.17646	0.0433082
CAT	-2.01344	0.00444017		GNA14	-2.17963	0.0300897
TSHZ2	-2.0156	0.0207608		TXNIP	-2.18304	0.0266275
TRAPPC6A	-2.02683	0.0271188		FAXDC2	-2.18324	0.0399918
TST	-2.02704	0.00420239		RP11-1277A3.2	-2.18911	0.0154483
VIPR1	-2.02722	0.0407014		PYY2	-2.20396	0.0461505
GMPR	-2.02864	0.00509055		SLC16A4	-2.22143	0.00987446
CYFIP2	-2.03121	0.0151766		PHLPP1	-2.23684	0.0369799
CTD-2332E11.2	-2.035	0.0312683		FRMD5	-2.26178	0.00781743
PHLPP1	-2.06123	0.0118628		MCOLN2	-2.26569	0.0268582
SHROOM3	-2.06745	0.0257709		CTB-43E15.4	-2.28299	0.041095
BRE	-2.06793	0.0110211		UBE2Q2P1	-2.29795	0.0268582
MAPK8IP1	-2.07016	0.0126495		NMUR1	-2.30831	0.0234515
SAT2	-2.07839	0.0432344		LGI3	-2.31939	0.0311991
UBE2Q2P1	-2.08127	0.0431246		ISLR	-2.32072	0.0211299
CTNNAL1	-2.08971	0.0299152		SLC40A1	-2.32212	0.0214309
SLC6A6	-2.09003	0.0301858		STON1	-2.33064	0.0353193
PCCB	-2.09406	0.00123686		PIK3IP1	-2.33667	0.0121713
RDX	-2.09487	0.0173324		AC105053.4	-2.34141	0.036709
ADCK3	-2.10741	0.0231373		SETBP1	-2.35507	0.00812555
NR2F1	-2.11634	0.00209867		PARD6A	-2.36192	0.0230024
UCHL3	-2.11742	0.00913741		ECM2	-2.37305	0.0131398
CTSF	-2.13209	0.00610427		NEIL1	-2.38733	0.0301756
EDNRB	-2.13929	0.0240673		RP11-218E20.3	-2.39759	0.027437
GPX3	-2.1687	0.0177744		VIPR1	-2.3991	0.0276868
RP11-140K17.3	-2.17385	0.0151766		PROB1	-2.406	0.0258193
ATP8A1	-2.17451	0.00476697		IL33	-2.43906	0.022473
GOLGA6L5P	-2.17575	0.0427599		FLG-AS1	-2.4802	0.0203789
MYO7A	-2.17626	0.0191121		MATN2	-2.49192	0.0433082
SUSD2	-2.18141	0.0429901		RP11-295K3.1	-2.49352	0.0152351
GLRB	-2.18186	0.0259762		NR2F1	-2.49554	0.00940391
FIGN	-2.18219	0.0266513		ZNF204P	-2.49848	0.0408807
LPHN2	-2.19471	0.00539462		AC009410.1	-2.5148	0.041095
ADAMTSL2	-2.19669	0.00418366		SCUBE3	-2.51709	0.0266081
KCNN2	-2.20129	0.0363707		NAALADL2	-2.55212	0.0143664
HOXA5	-2.20471	0.0276471		CTD-2332E11.2	-2.56766	0.0102168
FRMD5	-2.21038	0.00821478		PLAC9	-2.56889	0.0370265
ALAD	-2.21105	0.0401134		DNER	-2.62819	0.0308572
PPP1R3G	-2.23282	0.0310133		CNKSR2	-2.65849	0.0244667
CITED2	-2.24008	0.00651005		LINC00475	-2.66016	0.0214309
ALAS1	-2.25201	0.00692356		SHE	-2.66072	0.0264052
ERV3-1	-2.25209	0.0405276		PBX1	-2.66567	0.00781743
KCND3	-2.25275	0.0284152		PACSIN1	-2.69713	0.0369799
CD9	-2.25415	0.00821478		CYBRD1	-2.71129	0.00781743
FBLN5	-2.25948	0.0087261		NKAIN1	-2.75096	0.0445065
BEGAIN	-2.2662	0.022284		PTCH1	-2.75652	0.00137302
GATA6	-2.26791	0.00876763		GJA1	-2.75675	0.038437
MAP3K5	-2.26929	0.00526928		FRMD3	-2.75808	0.0298855
HOXA7	-2.26995	0.040947		NBPF16	-2.75929	0.0283279
C6orf226	-2.27723	0.0321034		ALDH4A1	-2.77332	0.00781743
MRPL49	-2.28147	0.0240915		CYP27A1	-2.77365	0.0388222
SKIDA1	-2.28453	0.0166553		CPT1A	-2.79554	0.00781743
CYB561A3	-2.2939	0.0142668		SLCO2A1	-2.79627	0.0266081
HSD17B8	-2.29953	0.0388215		PLB1	-2.8116	0.0400008
CYB5RL	-2.29959	0.036719		TMEM200C	-2.81791	0.0414619
RBKS	-2.30496	0.015132		HTR2B	-2.82001	0.0384295
ARHGEF19	-2.30696	0.0427599		GRID2IP	-2.82145	0.0143664
PACSIN1	-2.30816	0.0444157		DHCR24	-2.82207	0.0311991
AAMDC	-2.31042	0.00476697		MS4A4E	-2.82321	0.0301756
CYP27A1	-2.33274	0.0134564		HPD	-2.83566	0.0177139
DIRAS2	-2.3381	0.0401134		KIF17	-2.85985	0.0470518
TFF3	-2.34926	0.042296		LINC00400	-2.9056	0.0294659
IGFBP5	-2.36203	0.0142668		CRLF1	-2.90796	0.0428825
GPM6A	-2.36263	0.0299152		CKB	-2.93045	0.0237823
SNTB1	-2.36984	0.00476697		SLC30A2	-2.94583	0.0177139
PBX1	-2.37102	0.0278802		PTCHD4	-2.95076	0.00796149
CTSD	-2.38979	0.0213747		SLC6A6	-2.96659	0.0409995
FAM167B	-2.3975	0.0323703		DPT	-2.98409	0.0276868
PDPK2	-2.41041	0.0230659		MGST1	-2.99376	0.0126244
UNC13A	-2.42544	0.0459523		AMDHD1	-2.99743	0.00687508
SGSM1	-2.42883	0.0103681		C1QTNF1	-3.01778	0.0230024
ZNF204P	-2.4296	0.0299904		ITIH4	-3.01833	0.044981
CNTFR	-2.43522	0.015493		MRAP2	-3.01927	0.0327672
FREM2	-2.44496	0.0297619		PPP2R2B	-3.02199	0.0392008
PEBP1	-2.45017	0.0349547		FAM177B	-3.02355	0.00781743
SLC44A4	-2.45477	0.0353684		COL16A1	-3.03243	0.0378263
C7	-2.4721	0.0240673		NTRK2	-3.067	0.0440506
PDGFD	-2.49119	0.0265952		CYP4B1	-3.07674	0.0171225
STON1	-2.49718	0.0172184		PAK3	-3.08541	0.0214309
MYOM1	-2.50527	0.0173324		GATA6-AS1	-3.10849	0.0200512
HIF3A	-2.50875	0.015261		SRPX	-3.10994	0.0416565
DAAM2	-2.51244	0.00889815		CNTN1	-3.11879	0.0443197
CAMK1	-2.51737	0.00651005		GABRB2	-3.12348	0.0089067
AC090616.2	-2.52163	0.0172184		SYPL2	-3.1264	0.0486831
INMT	-2.54339	0.0131135		GPX3	-3.13637	0.0256631
KIF17	-2.54762	0.0163966		UNC13A	-3.1514	0.029019
CPT1A	-2.5579	0.0136982		FMO1	-3.16453	0.0230818
CACNA1A	-2.56414	0.0234497		ADAM33	-3.16932	0.0436738
TUSC5	-2.56644	0.0429901		FBLN1	-3.18695	0.0270095
LGI3	-2.56942	0.0432344		LRRN4CL	-3.19127	0.044981
RNF208	-2.57497	0.00679697		CLEC3B	-3.19891	0.00781743
SHC3	-2.57544	0.0106004		FAM65B	-3.20321	0.0429145
CTB-43E15.4	-2.58097	0.0265952		WNT11	-3.21281	0.0333733
LRRN4CL	-2.60461	0.0344431		VDR	-3.22279	0.0143664
GRID2IP	-2.60873	0.0169019		KCNQ1	-3.23421	0.0038985
ESR2	-2.6139	0.0276471		TNFRSF14	-3.23428	0.0351123
RP1-214M20.2	-2.61514	0.00989779		GPC3	-3.23922	0.0267718
CLEC3B	-2.6345	0.0158309		PDGFRA	-3.23989	0.00708633
LINC00400	-2.6355	0.0310153		ALOX15B	-3.24191	0.0217019
TMEM200C	-2.65049	0.0299152		SGSM1	-3.25892	0.0116112
RP11-295K3.1	-2.66512	0.0261382		TTC39A	-3.26839	0.0374385
ADAMTSL3	-2.67238	0.0109762		PODN	-3.30135	0.0195213
TESC	-2.67385	0.0142668		VGLL3	-3.3084	0.0443197
FAM189A1	-2.68273	0.0204381		SPON2	-3.32895	0.0167892
RP11-231P20.2	-2.6855	0.0131439		CNTN6	-3.33156	0.041095
2021-09-04	-2.70217	0.0144626		GLDN	-3.36845	0.0497019
STEAP4	-2.70406	0.00818441		LINC00654	-3.39808	0.0167804
KCTD14	-2.72292	0.0259762		KCNK15	-3.40137	0.00781743
HPD	-2.7352	0.0151766		NPY5R	-3.41265	0.00781743
NALCN	-2.74814	0.0168946		DEPTOR	-3.41671	0.0212001
SLC40A1	-2.75402	0.00692356		SYNPO2	-3.42204	0.0470518
TNFRSF14	-2.75531	0.0484044		LPHN2	-3.42392	0.00556998
TMEM246	-2.77044	0.0151766		HSPB6	-3.46218	0.0464549
PPP2R2B	-2.77186	0.0144626		PTH1R	-3.4657	0.0150299
LINC00475	-2.78145	0.0118628		FNDC5	-3.48479	0.0271377
HSD3BP2	-2.79669	0.0452677		STEAP4	-3.50954	0.0143664
CASC15	-2.80326	0.0427599		NEB	-3.51217	0.0119378
TMEM179	-2.81487	0.0395631		LINC00478	-3.57256	0.00781743
CNKSR2	-2.819	0.0151766		FIBIN	-3.58074	0.0144882
HEPH	-2.83374	0.00692356		NALCN	-3.59277	0.0377631
EPHX1	-2.83549	0.015261		CASC15	-3.59605	0.0327449
LINC00654	-2.83796	0.00889815		DUSP26	-3.63287	0.0447377
MOXD1	-2.85828	0.00526928		ARHGEF19	-3.67175	0.00578875
GATA6-AS1	-2.8608	0.00927677		IGSF11	-3.67366	0.0266081
SYT12	-2.86322	0.0150479		ST6GALNAC5	-3.68041	0.0433082
CALB2	-2.8683	0.0131439		KCND3	-3.68317	0.0437524
APOE	-2.87343	0.018898		AC064875.2	-3.69944	0.00729796
HDHD3	-2.88528	0.0205402		AEBP1	-3.70698	0.0469714
TMEM252	-2.886	0.015132		LINC01059	-3.71297	0.0469544
DAK	-2.88887	0.00158865		ESR2	-3.71821	0.0424554
RERG	-2.89274	0.0174651		CRHBP	-3.72753	0.0266275
WFDC1	-2.8934	0.0352788		IGFBP5	-3.73325	0.0348099
VDR	-2.89354	0.00832404		ABCA9	-3.75123	0.0436738
DCN	-2.89522	0.0287262		INMT	-3.75575	0.00556998
DEPTOR	-2.90774	0.00385084		FIGN	-3.83883	0.0266275
GADD45G	-2.91796	0.012844		AP001007.1	-3.84091	0.0270095
AKR1B1	-2.95153	0.0087261		GSTA4	-3.84837	0.027516
EPHX2	-2.98018	0.0213747		WFDC1	-3.85584	0.022713
CDKN1C	-2.98254	0.0144626		MOXD1	-3.85632	0.0125133
CLIC5	-2.99221	0.0358073		SIGLEC8	-3.88303	0.00796149
NDRG2	-3.00285	0.00889815		HEPH	-3.9132	0.0135105
PTH1R	-3.00447	0.00444017		MFAP4	-3.93516	0.00983907
NGEF	-3.01498	0.00695097		ABCA6	-4.00322	0.0146815
ST6GALNAC5	-3.01884	0.0320345		GIPC2	-4.01428	0.0144048
PPARGC1A	-3.03582	0.0427887		CYP1B1	-4.0479	0.00115871
NPY1R	-3.04246	0.0164262		TM7SF2	-4.06869	0.0433082
ALDH1A1	-3.04546	0.00564892		DNASE1L3	-4.0743	0.0139854
RARRES2	-3.05023	0.0122371		CDKN1C	-4.07998	0.0323866
AK7	-3.05313	0.0240222		SLC6A9	-4.10874	0.0319099
CDHR1	-3.05909	0.0456899		HSD3BP2	-4.11064	0.0494469
DDC	-3.06635	0.0159658		SULT1E1	-4.13327	0.0383337
GATM	-3.07816	0.0436829		DAPL1	-4.16219	0.00781743
STMN2	-3.07866	0.015132		CXCL12	-4.19886	0.0426671
AMDHD1	-3.08441	0.00693328		RP11-347E10.1	-4.20912	0.0258193
KCNK15	-3.08573	0.0259762		OGN	-4.25639	0.0126958
WSCD2	-3.08855	0.018898		IGSF10	-4.34576	0.022713
MAMDC2	-3.09875	0.00158865		GRAMD1B	-4.38009	0.022713
FADS2	-3.12726	0.0406929		GCOM1	-4.41664	0.00135029
RP11-414J4.2	-3.1291	0.0452677		IFITM10	-4.43544	0.00474975
SCN7A	-3.14696	0.0451756		FBLN5	-4.46087	0.00781743
LURAP1L	-3.15092	0.0131439		AP000783.1	-4.46528	0.00900094
DNASE1L3	-3.15334	0.0221175		RALYL	-4.47975	0.0276868
NKAIN1	-3.17154	0.0180926		GUCY1A2	-4.48346	0.0143664
NR1H4	-3.17552	0.0173324		FAM166B	-4.51968	0.0445065
ECHDC3	-3.17775	0.0173324		MAMDC2	-4.5565	0.0167804
FMN2	-3.18096	0.0127972		FMOD	-4.56441	0.0156777
CKB	-3.18103	0.00370911		SPON1	-4.61849	0.00127663
PGM5	-3.18281	0.0246163		SLC37A2	-4.62913	0.0147231
NEB	-3.18553	0.00651005		LUM	-4.74684	0.0469714
RSPO3	-3.18678	0.0150287		PRELP	-4.74936	0.00796149
TSPAN18	-3.19863	0.0474189		SVEP1	-4.89571	0.000464197
WNT11	-3.33708	0.0240653		AOX1	-4.91382	0.0244667
MRAP	-3.34755	0.00444017		DLG2	-4.92213	0.00729796
DNER	-3.35533	0.0432344		CSDC2	-4.92442	0.0230864
MCOLN2	-3.37837	0.00370911		SMOC2	-4.9647	0.00103117
PYY2	-3.40402	0.00245539		SUSD2	-4.99133	0.00993556
CES4A	-3.40614	0.0143136		ABCC3	-5.02094	0.00556998
ADH1B	-3.43288	0.00370911		FMO2	-5.05096	0.0129559
FMO2	-3.46698	0.0151766		SYTL5	-5.11637	0.00102444
PAPSS2	-3.48139	0.0122371		RP11-290F5.2	-5.18631	0.00803908
SIGLEC8	-3.48856	0.0148004		ADAMTSL3	-5.27847	0.00729796
SYTL5	-3.49141	0.00142773		CLSTN2	-5.41353	0.0126244
CYP11A1	-3.52699	0.0330044		RSPO3	-5.42093	0.0043021
GJA1	-3.53243	0.0142668		PLCXD3	-5.44705	0.00578875
VEPH1	-3.57629	0.0102506		NPY1R	-5.50174	0.00729796
DLG2	-3.58448	0.00181178		CBLN4	-5.70447	0.000665917
STARD10	-3.6054	0.00123686		MC2R	-6.21963	0.0428825
ABCB1	-3.61695	0.0204458		RAP1GAP	-6.24521	0.041095
CRHBP	-3.64159	0.0269441		PTGDS	-6.25638	0.0341476
PHYHIP	-3.64918	0.0187172		DCN	-6.63908	0.0255901
GRAMD1B	-3.69392	0.00881148		ADH1B	-6.64635	0.0131398
GIPC2	-3.69634	0.0164262		H19	-6.90756	0.00993556
CYP4B1	-3.70521	0.0106004		HSD3B2	-7.20806	0.0112216
RET	-3.73195	0.0294168		CYP11B1	-7.67094	0.00781743
HSPB6	-3.75539	0.0122371
DHCR24	-3.75543	0.0108781
DAPL1	-3.7876	0.0171536
SLC30A2	-3.79496	0.00826652
KCNQ1	-3.79601	0.000888939
AP001007.1	-3.80135	0.0103681
IGSF11	-3.8038	0.0206762
DUSP26	-3.87415	0.0142668
GSTA4	-3.89319	0.00532421
RALYL	-3.9469	0.0282839
CBLN4	-3.95402	0.000888939
IGSF10	-3.96029	0.00818441
MGST1	-3.96031	0.000888939
SLC6A9	-3.97044	0.0395041
PLCXD3	-3.98311	0.00444017
KLHL4	-3.98359	0.0142668
AVPR1A	-4.00523	0.014843
RP11-347E10.1	-4.02508	0.0429901
LRRC38	-4.05791	0.0452677
VPREB3	-4.1496	0.0131439
PTGDS	-4.25552	0.0266393
WDR63	-4.26843	0.0338489
EEF1A2	-4.27204	0.0289492
MYZAP	-4.34775	0.012844
IFITM10	-4.38984	0.00158865
CYP17A1	-4.42884	0.0198315
TM7SF2	-4.48866	0.0115399
AOX1	-4.59757	0.00476697
FAM166B	-4.65965	0.0103681
AADAC	-4.70681	0.00692356
AS3MT	-4.71641	0.015132
VTN	-4.74727	0.0131439
SLC37A2	-4.76181	0.00845732
AP000783.1	-4.95765	0.0193819
CNTN1	-4.99444	0.00259591
RP11-290F5.2	-5.00443	0.00692356
RAP1GAP	-5.12603	0.015261
H19	-5.17941	0.00020803
ABCC3	-5.23847	0.00370911
CSDC2	-5.3404	0.00304819
GPR98	-5.35943	0.00822105
MC2R	-5.8615	0.0264388
LUZP2	-6.14813	0.0294715
HSD3B2	-6.17558	0.000888939
CYP11B1	-6.83085	0.00142773
GSTA1	-8.09442	0.0038467
