# Supplementary material for: Whole Transcriptome Profiling of Adrenocortical Tumors Using Formalin-Fixed Paraffin-Embedded Samples
Source: Front Endocrinol (Lausanne). 2022 Feb 3;13:808331. doi: 10.3389/fendo.2022.808331 (PMC8850780; doi:10.3389/fendo.2022.808331)
Supplement: Supplementary file 6 [file Table_3.xlsx]

## Sheet: Supplementary Table 3
Supplementary Table 3. Differential expression analysis between APA and CPA
The higher the logFC, the higher the expression in APA than CPA
FFPE samples				Fresh frozen samples
	logFC	adj.P			logFC	adj.P
CTNND2	5.11061	0.00113993		CYP11B2	7.00174	0.0140775
CYP11B2	4.99541	0.0114043		ALDH1A2	6.79013	0.00458399
RAB17	4.65784	0.00255485		KIAA1210	6.06294	0.036437
LRRC2	4.6366	0.00168929		CALN1	5.81018	0.00386823
ALDH1A2	4.5998	0.00182176		CTNND2	5.63404	0.00302395
LUZP2	4.28855	0.00563733		LUZP2	5.34464	0.0270562
SLC24A2	4.04656	0.0241206		RAB17	5.068	0.00349637
SCG2	4.04076	0.0479036		MEGF10	4.85728	0.0178948
SLC6A2	3.92096	0.0114561		ATP10A	4.71969	0.00302395
KSR2	3.87193	0.011795		LRRC2	4.5539	0.00795465
PCSK2	3.80797	0.0261623		HTR4	4.5446	0.00491875
CADPS	3.76869	0.0160876		VSNL1	4.30649	0.0179977
SEMA3D	3.75409	0.00182176		KCNJ5	4.27493	0.0220563
CHRNA3	3.70089	0.0128357		SLC24A3	4.23465	0.00665257
CLGN	3.67875	0.00274054		LGR5	4.2176	0.0140775
MEGF10	3.67679	0.0100197		CLGN	4.01891	0.0176581
SSTR1	3.67093	0.00777735		ANK1	3.96776	0.00302395
VSNL1	3.5672	0.00892247		PHYHIPL	3.87785	0.00698092
CALN1	3.56371	0.00819034		ECEL1	3.86775	0.0289402
CLRN1	3.4808	0.00221586		FAM160A1	3.85276	0.00302395
DBH	3.46259	0.0388685		CHDH	3.83812	0.00302395
CACNA1E	3.42817	0.0216549		SSTR1	3.80641	0.0120446
ST8SIA3	3.41088	0.0288631		IQCA1	3.68226	0.0141574
PNMT	3.40955	0.0161785		KCNK1	3.57932	0.0345561
GRM3	3.4066	0.0348478		SEMA3D	3.42974	0.0154415
PRSS35	3.39249	0.0296981		SNAP25	3.41537	0.00597287
PTPRN	3.3263	0.0408041		HOPX	3.41343	0.0207089
GNG4	3.32556	0.0180515		RP11-820L6.1	3.41157	0.0328474
CHGB	3.28821	0.025343		HIST1H1D	3.3791	0.00868426
TMEM130	3.27883	0.0385233		CLRN1	3.35616	0.00458399
HTR4	3.23048	0.00274054		ATP2B3	3.28909	0.0164648
DGKB	3.22923	0.00615185		TNFRSF19	3.26914	0.0253122
SPOCK3	3.22363	0.00625484		HS6ST3	3.26805	0.0263513
ANK1	3.20138	0.00538085		ISYNA1	3.24899	0.00302395
KIAA1244	3.19106	0.0100197		RP11-222A11.1	3.14233	0.0298565
MCTP2	3.15625	0.00274054		CPXM2	3.09088	0.0474113
RELN	3.14583	0.0130507		MGP	3.04787	0.0449749
RIMS1	3.10818	0.0100197		SNCAIP	3.04339	0.0158439
SYT4	3.07816	0.0161785		KY	3.0371	0.0319375
RGS4	3.04894	0.0109245		MT3	3.03268	0.0449749
KY	3.04782	0.00892247		FREM2	3.03025	0.0179977
CACNA1B	3.02528	0.0226901		ARG2	3.02748	0.0148593
RIMBP2	3.0113	0.0167536		MCTP2	2.91576	0.0121333
CHD5	3.0052	0.0479036		ITPR3	2.84321	0.00302395
CPLX2	2.99404	0.00877408		COL4A3	2.82797	0.0179977
TFAP2B	2.98268	0.0235174		HUNK	2.77299	0.0263513
KCNJ5	2.97802	0.00454824		ALPK3	2.76148	0.0223847
ELOVL7	2.96878	0.0165747		MLK4	2.72735	0.0167755
NTNG1	2.93834	0.0114561		MSI1	2.63067	0.0386199
SLC24A3	2.9053	0.00220374		VAT1L	2.61938	0.0155133
PCK1	2.90087	0.0114043		AR	2.60177	0.0216169
CADM2	2.87681	0.00892247		HRASLS	2.60007	0.0170603
ARG2	2.8656	0.0160876		GRIP1	2.5778	0.0254135
AC012317.1	2.86461	0.00491638		LINC00940	2.56318	0.0386109
ATP10A	2.83562	0.00325111		COLGALT2	2.56314	0.0320841
SRRM4	2.81519	0.0128357		SLCO4A1	2.55794	0.0459428
MSI1	2.79525	0.0371888		FBXO2	2.55606	0.0195008
PPP4R4	2.76907	0.029305		LAMC3	2.54228	0.0220563
PHOX2A	2.76861	0.0102423		PRRX1	2.53172	0.00506974
ZNF536	2.75846	0.00929561		C1QTNF4	2.51786	0.0466193
FAM160A1	2.71927	0.00882831		LEF1	2.4851	0.0184898
MYT1L	2.71342	0.0228201		ACSL6	2.47816	0.0221098
HPCAL4	2.68813	0.0454602		PPP1R3C	2.44934	0.0179977
HAND2-AS1	2.68057	0.0385233		WFS1	2.42201	0.00462041
SNAP25	2.64114	0.00892247		WNT4	2.41323	0.0232286
ZNF676	2.64003	0.0235174		INPP4B	2.41022	0.0253125
PPP1R3C	2.62746	0.0153745		TPD52	2.3984	0.024279
RP1-93I3.1	2.60736	0.0114043		CACNB2	2.38239	0.0179977
SCG5	2.60518	0.0408041		FAM19A4	2.36376	0.0289402
FSTL5	2.56019	0.0172511		PDE5A	2.35507	0.0179977
MFAP5	2.53739	0.0160876		GOLGA7B_1	2.35297	0.0401409
BMP7	2.52688	0.0414589		C9orf147	2.35233	0.0296917
RP11-354K4.2	2.52201	0.0221034		LMOD1	2.30148	0.0179977
CHDH	2.5177	0.00182176		MICAL2	2.29785	0.045068
BAMBI	2.50982	0.0172511		WNK2	2.29533	0.0139695
TBX20	2.49408	0.0247465		FRY	2.28519	0.0320841
KCNQ2	2.47544	0.0408041		RIMS3	2.28411	0.0386199
DPP6	2.47366	0.02122		LAMB4	2.25479	0.0179977
GABRG2	2.46274	0.0240028		AC011747.3	2.2516	0.0211902
SMOC1	2.45169	0.00604883		SLC7A1	2.24847	0.0171597
NSG2	2.44701	0.0156568		CTD-2104P17.1	2.22929	0.0292457
SLC6A17	2.43476	0.0231739		IZUMO1	2.2214	0.0300433
CDO1	2.43444	0.0322053		ITIH3	2.22026	0.0179977
PHYHIPL	2.427	0.0161724		SHROOM4	2.219	0.00335292
ACVR1C	2.40904	0.0318476		CAB39L	2.20161	0.043453
SNCAIP	2.40816	0.0424415		AMOT	2.19643	0.0141574
ADCYAP1R1	2.40732	0.0345075		RP11-166D19.1	2.17743	0.021544
RP11-166D19.1	2.40397	0.00182176		RP11-354K4.2	2.17742	0.0198366
NEFM	2.3993	0.0432616		FHL1	2.1662	0.0315493
POMC	2.38938	0.0494355		DKK 3.00	2.14648	0.0362849
CAB39L	2.38751	0.0081378		PDE4A	2.13026	0.0180802
USH2A	2.37321	0.0403875		DUSP26	2.12898	0.0179977
SFRP5	2.35656	0.0183385		DAPK2	2.1265	0.0413492
MLK4	2.35225	0.0285962		CYB561	2.1205	0.0144765
VSX1	2.33855	0.03857		PLA2G4D	2.11538	0.0396177
RAB3C	2.33586	0.0403875		THRB	2.11009	0.0120446
IQCA1	2.33294	0.0404222		RGS7BP	2.09499	0.0413492
MGP	2.3195	0.00892247		KCND3	2.08781	0.0120446
SOWAHB	2.31321	0.0369298		SIX1	2.0853	0.0179977
APCDD1	2.31027	0.0348789		HMCN1	2.07424	0.0197462
KCNH5	2.28966	0.0456622		SLC47A1	2.0584	0.0141574
RGS7BP	2.28484	0.00944517		ENO2	2.05374	0.0120446
COL4A3	2.28215	0.00182176		DAB2IP	2.04122	0.0176615
SLC1A2	2.27902	0.0345465		ZNF711	2.04112	0.0218437
TPD52	2.27804	0.0276675		GPRC5C	2.01492	0.0272801
GRIA2	2.27637	0.0499219		BEST3	2.01097	0.0211902
TSPAN13	2.26828	0.00220374		RARRES3	-2.01726	0.0141574
HIST1H1D	2.25796	0.00584685		LOXL3	-2.02331	0.0498976
GRIP1	2.25215	0.0172511		LXN	-2.02941	0.02244
SCG3	2.22225	0.0346839		PTPLA	-2.06301	0.0223847
AR	2.21822	0.0172511		CEBPD	-2.07847	0.0374593
GOLGA7B_1	2.21414	0.0423149		HBB	-2.07849	0.0320841
ACOX2	2.21408	0.0240028		FADS6	-2.08143	0.0120446
CRHBP	2.20485	0.0402638		CXCL12	-2.10755	0.0180802
TMEM26	2.19549	0.0222726		PLA2G2A	-2.10788	0.0342911
FAM169A	2.15453	0.00681007		CPNE7	-2.111	0.0198657
RP11-187C18.2	2.14579	0.025343		CSTA	-2.1315	0.0179977
ADD2	2.13948	0.0222726		GPR137B	-2.13692	0.0211902
THRB	2.13766	0.00753419		CSRNP1	-2.14052	0.0171665
SGIP1	2.12601	0.0235174		EBP	-2.143	0.0328284
POF1B	2.12504	0.0192539		FAM101A	-2.1557	0.0254135
CYB561	2.11584	0.00182176		ABCC6	-2.15847	0.0449749
RP11-679C8.2	2.11368	0.0456622		FHL5	-2.17619	0.0229222
PCDH9	2.11156	0.0388492		PAPSS2	-2.18133	0.0171597
NAGS	2.10482	0.0425015		FANK1	-2.1998	0.0223847
SLC35F1	2.10194	0.0292501		CGREF1	-2.20292	0.0342911
ACSL6	2.1019	0.0218798		ITIH4	-2.21117	0.0218437
RET	2.10085	0.0465784		F13A1	-2.24754	0.02244
COLGALT2	2.09396	0.025343		APOLD1	-2.25109	0.0128479
PRRX1	2.06191	0.00518878		SEMA3A	-2.25606	0.0459428
INPP4B	2.05379	0.00182176		CMTM8	-2.26693	0.0401409
MAP2	2.0332	0.0332128		S100A10	-2.30358	0.0474113
COL4A4	2.01497	0.00182176		GRIK2	-2.33998	0.0377862
SLC4A11	2.01229	0.0114043		NABP1	-2.34708	0.0237334
ANXA3	2.0033	0.0235174		GBP5	-2.35458	0.0459457
RGPD5	-2.01196	0.0281972		LILRB5	-2.35499	0.0177085
GPR137B	-2.0293	0.0312892		SERPINA3	-2.40688	0.0214967
LIPE-AS1	-2.03515	0.0322053		ANKRD29	-2.42365	0.0199192
GRID2	-2.03802	0.022855		CXCL1	-2.43316	0.0272801
STC1	-2.05603	0.00999637		PAPPA	-2.43464	0.0340173
OASL	-2.0561	0.0434035		NLGN3	-2.45436	0.00386823
PITPNM3	-2.05763	0.0171792		CLMP	-2.4974	0.0128479
ACAT2	-2.06664	0.00794318		DGAT2	-2.51503	0.0218437
F2RL3	-2.07243	0.0111326		CYP51A1	-2.52078	0.0387814
RP11-1319K7.1	-2.07547	0.0276675		PRRG3	-2.63082	0.0300433
CYP51A1	-2.07938	0.00560194		COL9A2	-2.65406	0.0401409
KCNJ15	-2.08218	0.0473329		ILDR1	-2.65467	0.0169014
RGS9BP	-2.08455	0.0328608		TRAM1L1	-2.66046	0.0259477
MVK	-2.08672	0.010342		NKD2	-2.66152	0.0229222
XPNPEP2	-2.08796	0.045004		PKP2	-2.6743	0.0297727
FDPS	-2.0984	0.0222726		SULT1B1	-2.79673	0.0179977
C4A	-2.11144	0.0136167		TFR2	-2.80112	0.0141574
LINC01057	-2.11358	0.0318544		CLEC4M	-2.80376	0.0292457
VWF	-2.14597	0.0275518		REG3G	-2.82481	0.0103867
COL6A3	-2.16563	0.00538085		SEC14L6	-2.89978	0.0214967
SYP	-2.1695	0.0123346		SSTR5-AS1	-2.90338	0.0377862
RP11-544M22.13	-2.17902	0.0473329		USP2	-2.9069	0.0154415
MSMO1	-2.18145	0.0108148		LDLR	-2.91736	0.0218437
CCBE1	-2.20154	0.00223781		FCN3	-2.94934	0.0120446
ENPP3	-2.21	0.0357942		TFAP2C	-2.95917	0.0149233
CCL21	-2.21821	0.0154928		SLC2A5	-2.96813	0.028933
TNFSF13B	-2.22356	0.0437588		CP	-2.98832	0.0120446
SHB	-2.26674	0.0257547		EFEMP1	-3.01699	0.00614033
FCN3	-2.28455	0.003915		ADAMTS15	-3.01746	0.0460711
NLGN3	-2.31229	0.00182176		DNAH5	-3.0247	0.0141574
PTGDS	-2.33436	0.00220374		LIF	-3.06712	0.043453
PRR15	-2.34556	0.012005		NNMT	-3.08706	0.0159431
EFEMP1	-2.35868	0.0112252		S100A9	-3.09673	0.0179977
CH25H	-2.37193	0.0332128		ADAMTS4	-3.13436	0.0178948
PSG6	-2.39095	0.0344327		CCL13	-3.16175	0.0437095
ZBP1	-2.39434	0.0247465		C4B	-3.1727	0.0141574
DIO3OS	-2.40633	0.0179796		ST8SIA6	-3.27098	0.0141574
ADAMTS15	-2.41511	0.00615185		EN1	-3.32114	0.0103867
SLC2A12	-2.41595	0.00892247		WISP2	-3.42485	0.00665257
PSG7	-2.43448	0.0408041		PITX1	-3.47858	0.0121333
NAPSB	-2.44049	0.0294049		TSPAN12	-3.51858	0.00921306
HMGCS1	-2.44687	0.00512535		TAC1	-3.52347	0.0131807
TFR2	-2.45999	0.0306153		NPTX1	-3.55931	0.036437
FANK1	-2.46136	0.00274054		MLIP	-3.62419	0.0256293
PAPPA	-2.4653	0.00642406		SERPINF1	-3.67563	0.0128479
CLEC4M	-2.46568	0.045004		CCBE1	-3.7778	0.0388516
SERPINF1	-2.46693	0.00272448		DCLK1	-3.86505	0.0446287
THY1	-2.48427	0.00868137		ABO	-3.87746	0.0141574
VTN	-2.48919	0.0100197		APOC1	-3.88358	0.0120446
CD2	-2.48945	0.029534		NRG1	-3.89853	0.0327632
MVD	-2.49244	0.0129729		BCL11B	-3.94312	0.0263828
FBLN2	-2.49511	0.00221586		LIPG	-3.9585	0.0218437
POT1-AS1	-2.51388	0.00538085		POT1-AS1	-4.04459	0.0179977
PRKCQ	-2.55311	0.020202		CXCL2	-4.21599	0.00665257
PDCD1	-2.55514	0.0259501		C10orf82	-4.25544	0.0141574
SLAMF8	-2.56558	0.0242228		CPXM1	-4.25608	0.0229222
SEC14L6	-2.56836	0.0370533		LEFTY2	-4.26386	0.00487875
GOLGA8N	-2.58115	0.0453692		SHISA3	-4.39659	0.0121333
FST	-2.58838	0.0235174		MARCO	-4.45857	0.0182865
EBP	-2.59051	0.00274054		DIO3	-4.49036	0.0158439
SLX1A-SULT1A3	-2.59639	0.0346784		SOCS3	-4.72925	0.0204997
CP	-2.60097	0.0222726		PLXNA4	-4.90715	0.0141574
COL9A2	-2.66711	0.0228201		DPEP1	-4.97063	0.0465841
PTGFR	-2.67349	0.00443474		ALDH1A3	-5.2381	0.0103867
TCF23	-2.67841	0.0425628		FATE1	-5.4538	0.0194522
IGHM	-2.6928	0.0251437		CHL1	-5.50621	0.0354738
RP5-884M6.1	-2.70691	0.0232956		PTGFR	-5.55305	0.00302395
SHISA3	-2.76066	0.00736488		KCND2	-6.44514	0.0141574
RAET1G	-2.76559	0.0408041
USH1G	-2.77048	0.0183385
SERPINF2	-2.77512	0.0235174
ZDHHC19	-2.80551	0.0279231
LUC7L2	-2.80754	0.0180533
RP11-1415C14.4	-2.82039	0.0114043
CPXM1	-2.82366	0.0172389
CXCL14	-2.83158	0.0184065
SOCS3	-2.8561	0.0114043
EN1	-2.90514	0.00892247
CPNE7	-2.90809	0.0138864
SQLE	-2.92699	0.0040676
SCUBE1	-2.93056	0.00409813
ITIH4	-2.96349	0.010396
ADAMTS4	-2.97928	0.0177089
DNAH5	-3.00787	0.0330873
MLIP	-3.0184	0.0169452
IFITM1	-3.01844	0.0114043
ABO	-3.0324	0.0114043
NRG1	-3.03372	0.0471376
LIF	-3.0876	0.00604883
LDLR	-3.08883	0.00443474
CXCL2	-3.12783	0.00892247
PCSK9	-3.19243	0.0406414
IGHG2	-3.20564	0.0469229
CASP16	-3.21192	0.0135214
KCNT1	-3.24884	0.0381141
NNMT	-3.33307	0.00622989
WISP2	-3.36982	0.003915
PRRG3	-3.38876	0.00771064
C4B	-3.41884	0.00538085
RP13-726E6.2	-3.52783	0.0198466
GSTA1	-3.61048	0.00113993
NPTX1	-3.61707	0.00198949
BCL11B	-3.62549	0.00198949
PNPLA3	-3.6457	0.0177907
TAC1	-3.70957	0.0054825
C10orf82	-3.77314	0.003915
ALDH1A3	-4.29727	0.0111843
PITX1	-4.36842	0.00274054
LIPG	-4.45792	0.00622989
DIO3	-4.55357	0.00568734
DPEP1	-4.59234	0.00182176
LEFTY2	-4.93865	0.00182176
IGFN1	-4.98857	0.00454824
FATE1	-6.70789	0.00182176
KCND2	-7.44244	0.00113993
